# Supplementary material for: Adsorption of nanoparticles suspended in a drop on a leaf surface of Perilla frutescens and their infiltration through stomatal pathway
Source: Sci Rep. 2021 Jun 2;11:11556. doi: 10.1038/s41598-021-91073-x (PMC8172645; doi:10.1038/s41598-021-91073-x)
Supplement: Supplementary file 1 — Supplementary Information 1. [file 41598_2021_91073_MOESM1_ESM.xlsx]

## Sheet: Total area fraction over depth
Z direction depth [um]	Total area fraction per slice number
0	0.001144
0	0.00152545
144.3	0.0019069
0	0.000381451
0	0.00267016
142.35	0.00305161
140.4	0.000381451
0	0.000381451
0	0.000762903
138.45	0.00114435
0	0.000381451
136.5	0.000762903
134.55	0.000381451
132.6	0.000381451
130.65	0.000381451
128.7	0.000762903
126.75	0.000381451
0	0.000381451
120.9	0.000762903
115.05	0.000381451
111.15	0.000381451
0	0.000381451
109.2	0.000762903
103.35	0.000762903
0	0.000381451
0	0.000762903
101.4	0.00114435
0	0.000381451
0	0.000762903
99.45	0.00114435
0	0.000381451
0	0.000762903
0	0.00114435
0	0.00152581
0	0.00190726
97.5	0.00228871
0	0.000381451
0	0.000762903
0	0.00114435
0	0.00190726
95.55	0.00267016
0	0.000762903
0	0.00114435
0	0.00152581
0	0.00228871
0	0.00267016
0	0.00305161
0	0.00343306
93.6	0.00381451
91.65	0.000762903
0	0.000381451
0	0.000762903
0	0.00114435
0	0.00152581
0	0.00190726
0	0.00228871
0	0.00305161
89.7	0.00343306
0	0.000762903
0	0.00114435
0	0.00152581
0	0.00190726
0	0.00267016
87.75	0.00305161
0	0.000762903
0	0.00152581
0	0.00190726
0	0.00457742
0	0.00495887
0	0.00572177
85.8	0.00686612
0	0.000381451
0	0.000762903
0	0.00114435
0	0.00228871
0	0.00305161
0	0.00343306
83.85	0.00534032
0	0.000381451
0	0.000762903
0	0.00114435
0	0.00228871
0	0.00267016
0	0.00305161
0	0.00343306
0	0.00381451
81.9	0.00419596
0	0.000762903
0	0.00114435
0	0.00152581
0	0.00190726
79.95	0.00228871
0	0.000762903
0	0.00152581
78	0.00305161
0	0.000762903
0	0.00152581
0	0.00190726
76.05	0.00267016
0	0.000762903
0	0.00114435
0	0.00152581
0	0.00190726
0	0.00228871
0	0.00267016
0	0.00305161
74.1	0.00381451
0	0.000381451
0	0.000762903
0	0.00152581
72.15	0.00190726
0	0.000762903
0	0.00114435
0	0.00152581
0	0.00190726
0	0.00267016
0	0.00305161
70.2	0.00343306
0	0.000762903
0	0.00152581
0	0.00190726
0	0.00228871
0	0.00305161
0	0.00343306
0	0.00419596
0	0.00457742
0	0.00495887
0	0.00534032
0	0.00572177
68.25	0.00610322
0	0.000381451
0	0.000762903
0	0.00114435
0	0.00152581
0	0.00190726
0	0.00267016
0	0.00305161
0	0.00381451
0	0.00419596
0	0.00457742
0	0.00495887
0	0.00572177
0	0.00610322
0	0.00648467
0	0.00686612
0	0.00762903
0	0.00801048
0	0.00877338
0	0.00915483
0	0.00991773
0	0.0102992
0	0.0110621
0	0.0114435
0	0.011825
0	0.0125879
0	0.0152581
0	0.016021
66.3	0.0190729
0	0.000762903
0	0.00114435
0	0.00152581
0	0.00190726
0	0.00228871
0	0.00267016
0	0.00343306
0	0.00381451
0	0.00419596
0	0.00457742
0	0.00534032
0	0.00572177
0	0.00610322
0	0.00648467
0	0.00724757
0	0.00801048
0	0.00877338
0	0.00953628
0	0.00991773
0	0.0102992
0	0.0106806
0	0.017712
0	0.0184749
0	0.0203822
0	0.0207636
0	0.0230523
0	0.026568
0	0.0269494
0	0.0277123
0	0.0303825
64.35	0.0338982
0	0.000381451
0	0.000762903
0	0.00114435
0	0.00152581
0	0.00190726
0	0.00228871
0	0.00305161
0	0.00381451
0	0.00457742
0	0.00534032
0	0.00572177
0	0.00610322
0	0.00724757
0	0.00762903
0	0.00801048
0	0.00915483
0	0.00953628
0	0.0110621
0	0.0114435
0	0.0122064
0	0.0125879
0	0.0129693
0	0.0133508
0	0.0141137
0	0.0144951
0	0.0148766
0	0.0152581
0	0.0156395
0	0.016021
0	0.0167839
0	0.0179282
0	0.0186911
0	0.0198355
0	0.0209798
0	0.0213613
0	0.0225056
0	0.0232685
0	0.0240314
0	0.0251758
0	0.0255572
0	0.0259387
0	0.0282274
0	0.0293717
0	0.0364031
0	0.037166
0	0.0379289
0	0.0383104
0	0.0390733
0	0.0405991
0	0.041362
0	0.0421249
0	0.044795
0	0.0451765
0	0.0455579
0	0.0486099
0	0.0493728
0	0.0564042
0	0.0567856
0	0.0586929
0	0.0594558
0	0.0629715
0	0.0664049
0	0.0734362
62.4	0.0738177
0	0.000381451
0	0.000762903
0	0.00114435
0	0.00152581
0	0.00228871
0	0.00267016
0	0.00305161
0	0.00343306
0	0.00419596
0	0.00457742
0	0.00495887
0	0.00534032
0	0.00572177
0	0.00610322
0	0.00648467
0	0.00686612
0	0.00724757
0	0.00801048
0	0.00839193
0	0.00877338
0	0.00915483
0	0.00953628
0	0.00991773
0	0.0102992
0	0.0106806
0	0.0110621
0	0.011825
0	0.0125879
0	0.0129693
0	0.0133508
0	0.0137322
0	0.0148766
0	0.0156395
0	0.0164024
0	0.0167839
0	0.0171653
0	0.0175468
0	0.0179282
0	0.0183097
0	0.0190726
0	0.019454
0	0.0202169
0	0.0205984
0	0.0213613
0	0.0225056
0	0.0232685
0	0.0240314
0	0.0247943
0	0.0267016
0	0.0274645
0	0.0278459
0	0.0313616
0	0.0321245
0	0.032506
0	0.0328874
0	0.0340318
0	0.0410631
0	0.0414446
0	0.041826
0	0.0429704
0	0.0500018
0	0.0503832
0	0.0526719
0	0.0530534
0	0.0538163
0	0.0545792
0	0.0651262
0	0.0655077
0	0.0658891
0	0.0662706
0	0.0674149
0	0.0744463
0	0.0748277
0	0.0771164
0	0.0778793
0	0.0782608
0	0.0790237
0	0.0794051
0	0.080931
0	0.0813124
0	0.0820753
0	0.0836011
0	0.084364
0	0.0858898
0	0.0866527
0	0.0971998
0	0.0975812
0	0.108128
0	0.10851
0	0.110417
0	0.110798
0	0.111561
0	0.118593
0	0.120881
0	0.121263
0	0.124779
0	0.125541
0	0.129057
0	0.132573
0	0.139604
0	0.140748
60.45	0.14113
0	0.000381451
0	0.000762903
0	0.00114435
0	0.00152581
0	0.00190726
0	0.00228871
0	0.00267016
0	0.00305161
0	0.00343306
0	0.00381451
0	0.00419596
0	0.00495887
0	0.00534032
0	0.00572177
0	0.00610322
0	0.00686612
0	0.00724757
0	0.00801048
0	0.00839193
0	0.00877338
0	0.00915483
0	0.00991773
0	0.0110621
0	0.0114435
0	0.0122064
0	0.0129693
0	0.0133508
0	0.0137322
0	0.0141137
0	0.0148766
0	0.0152581
0	0.016021
0	0.0164024
0	0.0167839
0	0.0171653
0	0.0179282
0	0.0183097
0	0.0186911
0	0.019454
0	0.0198355
0	0.0202169
0	0.0205984
0	0.0209798
0	0.0213613
0	0.0217427
0	0.0221242
0	0.0225056
0	0.0228871
0	0.0232685
0	0.02365
0	0.0244129
0	0.0251758
0	0.0259387
0	0.0263201
0	0.0267016
0	0.027083
0	0.0278459
0	0.0282274
0	0.0286088
0	0.0289903
0	0.0297532
0	0.0301347
0	0.0305161
0	0.0308976
0	0.0316605
0	0.0324234
0	0.0328048
0	0.0335677
0	0.0339492
0	0.0347121
0	0.035475
0	0.0358564
0	0.0362379
0	0.0370008
0	0.0377637
0	0.044795
0	0.0451765
0	0.0459394
0	0.0463208
0	0.0467023
0	0.0537337
0	0.0544966
0	0.054878
0	0.0560224
0	0.0665694
0	0.0673323
0	0.0677138
0	0.0680952
0	0.0684767
0	0.0711468
0	0.073817
0	0.0764871
0	0.0780129
0	0.0850443
0	0.0854257
0	0.0959728
0	0.0963542
0	0.0967357
0	0.0974986
0	0.09788
0	0.0982615
0	0.0986429
0	0.102159
0	0.10254
0	0.103303
0	0.104066
0	0.105592
0	0.105973
0	0.106355
0	0.107117
0	0.107499
0	0.10788
0	0.108643
0	0.109025
0	0.109788
0	0.111695
0	0.112458
0	0.115973
0	0.119489
0	0.119871
0	0.120634
0	0.121396
0	0.122159
0	0.124829
0	0.126737
0	0.127118
0	0.130634
0	0.131015
0	0.138047
0	0.138428
0	0.13881
0	0.149357
0	0.15012
0	0.150501
0	0.150882
0	0.151645
0	0.153171
0	0.153934
0	0.154315
0	0.171894
0	0.174183
0	0.174564
0	0.175327
0	0.175708
0	0.186255
0	0.186637
0	0.193668
0	0.19405
0	0.194431
0	0.195194
0	0.202225
0	0.202607
0	0.213154
0	0.213535
0	0.217051
0	0.217432
0	0.218195
58.5	0.219721
0	0.000381451
0	0.000762903
0	0.00114435
0	0.00152581
0	0.00190726
0	0.00228871
0	0.00305161
0	0.00381451
0	0.00419596
0	0.00457742
0	0.00495887
0	0.00534032
0	0.00572177
0	0.00610322
0	0.00648467
0	0.00686612
0	0.00724757
0	0.00762903
0	0.00801048
0	0.00839193
0	0.00915483
0	0.00953628
0	0.00991773
0	0.0102992
0	0.0106806
0	0.0110621
0	0.0114435
0	0.011825
0	0.0122064
0	0.0125879
0	0.0129693
0	0.0133508
0	0.0137322
0	0.0141137
0	0.0144951
0	0.0148766
0	0.0152581
0	0.0156395
0	0.016021
0	0.0164024
0	0.0167839
0	0.0171653
0	0.0175468
0	0.0179282
0	0.0190726
0	0.0198355
0	0.0205984
0	0.0209798
0	0.0221242
0	0.0225056
0	0.0228871
0	0.0232685
0	0.02365
0	0.0244129
0	0.0251758
0	0.0255572
0	0.0259387
0	0.0263201
0	0.0267016
0	0.027083
0	0.0278459
0	0.0282274
0	0.0289903
0	0.0293717
0	0.0297532
0	0.0301347
0	0.0305161
0	0.031279
0	0.0320419
0	0.0324234
0	0.0328048
0	0.0335677
0	0.0339492
0	0.0343306
0	0.0347121
0	0.0350935
0	0.0358564
0	0.0366193
0	0.0370008
0	0.0377637
0	0.0381451
0	0.0557235
0	0.056105
0	0.0568679
0	0.0674149
0	0.0685593
0	0.0693222
0	0.0697036
0	0.0704665
0	0.0735185
0	0.0738999
0	0.0742814
0	0.0746628
0	0.0754257
0	0.0758072
0	0.0761887
0	0.0867357
0	0.0874986
0	0.08788
0	0.0882615
0	0.0886429
0	0.102706
0	0.103087
0	0.103469
0	0.104231
0	0.104613
0	0.104994
0	0.105376
0	0.105757
0	0.106139
0	0.109572
0	0.110335
0	0.110716
0	0.111098
0	0.111861
0	0.112242
0	0.112624
0	0.113387
0	0.113768
0	0.11415
0	0.114531
0	0.114912
0	0.115675
0	0.126222
0	0.126985
0	0.127748
0	0.12813
0	0.128511
0	0.128893
0	0.129274
0	0.1308
0	0.131563
0	0.14211
0	0.142873
0	0.143254
0	0.143636
0	0.150667
0	0.15143
0	0.151811
0	0.155327
0	0.155708
0	0.159224
0	0.159987
0	0.160368
0	0.16342
0	0.163802
0	0.167235
0	0.167617
0	0.167998
0	0.170287
0	0.170668
0	0.17105
0	0.171431
0	0.171813
0	0.172576
0	0.174864
0	0.175246
0	0.175627
0	0.176009
0	0.17639
0	0.176772
0	0.187319
0	0.1877
0	0.188081
0	0.195113
0	0.196257
0	0.196639
0	0.19702
0	0.204051
0	0.204433
0	0.205196
0	0.20634
0	0.23095
0	0.237981
0	0.238363
0	0.238744
0	0.239126
0	0.253188
0	0.255477
0	0.255859
0	0.256621
0	0.257003
0	0.26755
0	0.268694
0	0.269457
0	0.269839
0	0.270602
0	0.274035
0	0.274416
0	0.274798
0	0.276324
0	0.278612
0	0.278994
0	0.279375
0	0.28052
0	0.287551
0	0.288695
0	0.289077
0	0.289458
0	0.303521
0	0.303902
0	0.305047
0	0.30848
0	0.308862
0	0.309243
0	0.312759
0	0.315047
0	0.315429
0	0.32246
0	0.325976
0	0.326357
0	0.326739
0	0.329409
0	0.32979
0	0.330935
0	0.331316
56.55	0.332842
0	0.000381451
0	0.000762903
0	0.00114435
0	0.00152581
0	0.00190726
0	0.00228871
0	0.00305161
0	0.00343306
0	0.00381451
0	0.00457742
0	0.00495887
0	0.00572177
0	0.00648467
0	0.00686612
0	0.00724757
0	0.00762903
0	0.00801048
0	0.00839193
0	0.00915483
0	0.00991773
0	0.0110621
0	0.0114435
0	0.0125879
0	0.0129693
0	0.0137322
0	0.0141137
0	0.0144951
0	0.0152581
0	0.0156395
0	0.016021
0	0.0164024
0	0.0167839
0	0.0171653
0	0.0175468
0	0.0179282
0	0.0190726
0	0.019454
0	0.0198355
0	0.0202169
0	0.0205984
0	0.0209798
0	0.0213613
0	0.0217427
0	0.0221242
0	0.0225056
0	0.0228871
0	0.0232685
0	0.02365
0	0.0244129
0	0.0247943
0	0.0255572
0	0.0263201
0	0.0267016
0	0.027083
0	0.0278459
0	0.0282274
0	0.0286088
0	0.0289903
0	0.0293717
0	0.0308976
0	0.031279
0	0.0320419
0	0.0324234
0	0.0328048
0	0.0331863
0	0.0335677
0	0.0339492
0	0.0347121
0	0.035475
0	0.0358564
0	0.0362379
0	0.0366193
0	0.0377637
0	0.0381451
0	0.0385266
0	0.038908
0	0.0392895
0	0.0400524
0	0.0408153
0	0.0411967
0	0.0415782
0	0.0419596
0	0.0423411
0	0.0427225
0	0.043104
0	0.0466197
0	0.0470011
0	0.0473826
0	0.047764
0	0.0481455
0	0.0485269
0	0.0625896
0	0.0731367
0	0.0735181
0	0.0738996
0	0.074281
0	0.0758068
0	0.0761883
0	0.0769512
0	0.0910139
0	0.0925397
0	0.0929212
0	0.106984
0	0.108128
0	0.108891
0	0.109654
0	0.110036
0	0.110798
0	0.11118
0	0.111561
0	0.114231
0	0.116139
0	0.12317
0	0.123552
0	0.123933
0	0.124314
0	0.125077
0	0.12584
0	0.126222
0	0.126603
0	0.126985
0	0.127366
0	0.12851
0	0.146089
0	0.14647
0	0.146852
0	0.147233
0	0.147996
0	0.148759
0	0.14914
0	0.149903
0	0.150285
0	0.150666
0	0.161213
0	0.161595
0	0.161976
0	0.162358
0	0.172905
0	0.204546
0	0.204927
0	0.205309
0	0.20569
0	0.206072
0	0.206453
0	0.206834
0	0.207216
0	0.207597
0	0.207979
0	0.209123
0	0.209505
0	0.216536
0	0.218062
0	0.218443
0	0.218825
0	0.219206
0	0.219588
0	0.219969
0	0.227
0	0.227382
0	0.227763
0	0.229289
0	0.229671
0	0.230433
0	0.230815
0	0.231196
0	0.231959
0	0.232341
0	0.232722
0	0.233104
0	0.236156
0	0.236537
0	0.236919
0	0.237681
0	0.238444
0	0.238826
0	0.239589
0	0.23997
0	0.240352
0	0.241877
0	0.242259
0	0.24264
0	0.256703
0	0.257466
0	0.257847
0	0.27191
0	0.272292
0	0.272673
0	0.273817
0	0.27458
0	0.274962
0	0.275343
0	0.275725
0	0.276487
0	0.27725
0	0.277632
0	0.280302
0	0.280683
0	0.281065
0	0.281446
0	0.281828
0	0.282209
0	0.282591
0	0.283354
0	0.314995
0	0.325542
0	0.350152
0	0.350914
0	0.35443
0	0.355193
0	0.355574
0	0.355956
0	0.356337
0	0.356719
0	0.357482
0	0.357863
0	0.358245
0	0.368792
0	0.371462
0	0.371843
0	0.372225
0	0.372606
0	0.372988
0	0.383535
0	0.384298
0	0.38506
0	0.385442
0	0.388958
0	0.389721
0	0.390102
0	0.397133
0	0.397515
0	0.398278
0	0.398659
0	0.40569
0	0.406453
0	0.408361
0	0.409124
0	0.409505
0	0.434115
0	0.444662
0	0.445043
0	0.445806
0	0.446188
0	0.446569
0	0.44695
0	0.447332
0	0.447713
0	0.448095
0	0.450765
0	0.451146
0	0.451528
0	0.452291
0	0.452672
0	0.453054
0	0.467116
0	0.467498
0	0.468642
0	0.469024
0	0.469405
0	0.472921
0	0.476354
0	0.476736
0	0.478261
0	0.478643
0	0.479024
0	0.482458
0	0.482839
0	0.483602
0	0.484747
0	0.485891
0	0.487035
0	0.487417
0	0.487798
0	0.489324
0	0.490087
0	0.490468
0	0.49085
0	0.491231
0	0.491994
0	0.495046
0	0.496572
54.6	0.497716
0	0.000381451
0	0.000762903
0	0.00114435
0	0.00152581
0	0.00228871
0	0.00267016
0	0.00305161
0	0.00343306
0	0.00381451
0	0.00419596
0	0.00495887
0	0.00534032
0	0.00572177
0	0.00610322
0	0.00686612
0	0.00724757
0	0.00762903
0	0.00801048
0	0.00839193
0	0.00877338
0	0.00915483
0	0.00991773
0	0.0102992
0	0.0106806
0	0.011825
0	0.0122064
0	0.0125879
0	0.0129693
0	0.0133508
0	0.0137322
0	0.0141137
0	0.0152581
0	0.016021
0	0.0164024
0	0.0167839
0	0.0175468
0	0.0190726
0	0.019454
0	0.0198355
0	0.0202169
0	0.0205984
0	0.0209798
0	0.0213613
0	0.0217427
0	0.0221242
0	0.0225056
0	0.0228871
0	0.0240314
0	0.0244129
0	0.0255572
0	0.0259387
0	0.0263201
0	0.0267016
0	0.027083
0	0.0274645
0	0.0278459
0	0.0282274
0	0.0289903
0	0.0297532
0	0.0301347
0	0.0308976
0	0.0320419
0	0.0324234
0	0.0331863
0	0.0335677
0	0.0339492
0	0.0343306
0	0.0347121
0	0.0350935
0	0.035475
0	0.0358564
0	0.0362379
0	0.0366193
0	0.0370008
0	0.0373822
0	0.0377637
0	0.0381451
0	0.0392895
0	0.0396709
0	0.0400524
0	0.0404338
0	0.0408153
0	0.0411967
0	0.0415782
0	0.0423411
0	0.0427225
0	0.0438669
0	0.0442483
0	0.0446298
0	0.0450113
0	0.0766524
0	0.0770338
0	0.0840652
0	0.0981279
0	0.0985094
0	0.0988908
0	0.0996537
0	0.100035
0	0.100798
0	0.107829
0	0.128923
0	0.130449
0	0.131594
0	0.134646
0	0.13579
0	0.136171
0	0.136934
0	0.137316
0	0.138079
0	0.13846
0	0.138842
0	0.139604
0	0.139986
0	0.14113
0	0.141512
0	0.142275
0	0.143038
0	0.153585
0	0.154347
0	0.156636
0	0.157018
0	0.157399
0	0.158543
0	0.162059
0	0.162441
0	0.164348
0	0.164729
0	0.165111
0	0.167018
0	0.167399
0	0.167781
0	0.168162
0	0.168925
0	0.169307
0	0.169688
0	0.218908
0	0.23297
0	0.243517
0	0.243899
0	0.245425
0	0.246188
0	0.256735
0	0.257116
0	0.257879
0	0.25826
0	0.258642
0	0.259023
0	0.259786
0	0.260168
0	0.260931
0	0.263219
0	0.263601
0	0.263982
0	0.264364
0	0.264745
0	0.265127
0	0.265508
0	0.267415
0	0.274447
0	0.274828
0	0.275972
0	0.276735
0	0.277498
0	0.27788
0	0.278261
0	0.279405
0	0.279787
0	0.280168
0	0.283684
0	0.284447
0	0.284828
0	0.28521
0	0.285591
0	0.286354
0	0.286736
0	0.287117
0	0.287499
0	0.28788
0	0.288261
0	0.288643
0	0.292159
0	0.29254
0	0.292922
0	0.293303
0	0.293684
0	0.294066
0	0.294447
0	0.294829
0	0.29521
0	0.295592
0	0.296355
0	0.296736
0	0.297117
0	0.297499
0	0.298262
0	0.300551
0	0.301695
0	0.302076
0	0.302458
0	0.302839
0	0.305128
0	0.305509
0	0.306654
0	0.307035
0	0.307417
0	0.307798
0	0.30818
0	0.308561
0	0.309324
0	0.310468
0	0.313902
0	0.370153
0	0.370534
0	0.373967
0	0.37473
0	0.375112
0	0.39269
0	0.394597
0	0.396886
0	0.397268
0	0.397649
0	0.398031
0	0.398412
0	0.398793
0	0.399938
0	0.400701
0	0.401845
0	0.402226
0	0.402608
0	0.402989
0	0.406041
0	0.406423
0	0.420486
0	0.421248
0	0.42163
0	0.422011
0	0.422393
0	0.422774
0	0.423156
0	0.461828
0	0.46488
0	0.475427
0	0.475809
0	0.47619
0	0.476572
0	0.476953
0	0.477334
0	0.477716
0	0.478097
0	0.478479
0	0.479242
0	0.482757
0	0.485809
0	0.486191
0	0.486954
0	0.487335
0	0.488098
0	0.488861
0	0.489242
0	0.490005
0	0.490387
0	0.49115
0	0.505212
0	0.505594
0	0.505975
0	0.506738
0	0.507501
0	0.507883
0	0.508645
0	0.509027
0	0.509408
0	0.50979
0	0.510171
0	0.510934
0	0.517965
0	0.518347
0	0.518728
0	0.51911
0	0.536688
0	0.53707
0	0.537451
0	0.538595
0	0.542029
0	0.542792
0	0.543555
0	0.543936
0	0.545462
0	0.545843
0	0.546225
0	0.546606
0	0.546988
0	0.554019
0	0.575113
0	0.575495
0	0.582526
0	0.583289
0	0.58367
0	0.584052
0	0.584433
0	0.584815
0	0.58833
0	0.589475
0	0.589856
0	0.590238
0	0.590619
0	0.591382
0	0.592526
0	0.592908
0	0.593289
0	0.593671
0	0.594815
0	0.595197
0	0.595578
0	0.597867
0	0.599774
0	0.603207
0	0.603589
0	0.60397
0	0.604352
0	0.611383
0	0.61329
0	0.613672
0	0.614053
0	0.614816
0	0.615198
0	0.615579
0	0.640189
0	0.64722
0	0.647602
0	0.647983
0	0.648365
0	0.649509
0	0.64989
0	0.650272
0	0.650653
0	0.651035
0	0.651416
0	0.651798
0	0.652179
0	0.655695
0	0.656458
0	0.656839
0	0.657221
0	0.657602
0	0.659128
0	0.661416
0	0.662561
0	0.662942
0	0.663324
0	0.663705
0	0.667221
0	0.670737
0	0.671118
0	0.672644
0	0.673025
0	0.673788
0	0.674551
0	0.676077
0	0.676458
0	0.677603
0	0.677984
0	0.678366
0	0.681881
0	0.682644
0	0.685314
0	0.686077
0	0.686459
0	0.68684
0	0.687603
0	0.689129
0	0.690273
0	0.691036
0	0.693325
0	0.694088
0	0.697521
0	0.698284
0	0.700191
0	0.700954
0	0.702099
0	0.70248
52.65	0.702861
0	0.000381451
0	0.000762903
0	0.00114435
0	0.00152581
0	0.00190726
0	0.00228871
0	0.00305161
0	0.00343306
0	0.00381451
0	0.00457742
0	0.00495887
0	0.00534032
0	0.00572177
0	0.00610322
0	0.00686612
0	0.00724757
0	0.00762903
0	0.00839193
0	0.00877338
0	0.00915483
0	0.00953628
0	0.00991773
0	0.0102992
0	0.0106806
0	0.0110621
0	0.0114435
0	0.011825
0	0.0122064
0	0.0125879
0	0.0129693
0	0.0133508
0	0.0141137
0	0.0144951
0	0.0148766
0	0.0152581
0	0.0156395
0	0.0164024
0	0.0171653
0	0.0175468
0	0.0179282
0	0.0183097
0	0.0186911
0	0.0190726
0	0.019454
0	0.0198355
0	0.0202169
0	0.0205984
0	0.0213613
0	0.0217427
0	0.0221242
0	0.0225056
0	0.0228871
0	0.0232685
0	0.02365
0	0.0240314
0	0.0244129
0	0.0247943
0	0.0251758
0	0.0255572
0	0.0259387
0	0.0274645
0	0.0278459
0	0.0282274
0	0.0289903
0	0.0293717
0	0.0297532
0	0.0301347
0	0.0441974
0	0.0445788
0	0.0449603
0	0.0801171
0	0.0804985
0	0.08088
0	0.0812614
0	0.0816429
0	0.0824058
0	0.0964685
0	0.09685
0	0.0972314
0	0.0979943
0	0.0983758
0	0.100283
0	0.10219
0	0.102572
0	0.123666
0	0.124047
0	0.124429
0	0.125955
0	0.12748
0	0.128243
0	0.128625
0	0.130913
0	0.131676
0	0.132439
0	0.133965
0	0.134346
0	0.137862
0	0.138625
0	0.139006
0	0.139769
0	0.153832
0	0.154214
0	0.154595
0	0.154976
0	0.155358
0	0.155739
0	0.158028
0	0.15841
0	0.159172
0	0.159935
0	0.160317
0	0.160698
0	0.161461
0	0.161843
0	0.163368
0	0.180947
0	0.198525
0	0.198907
0	0.199288
0	0.19967
0	0.20234
0	0.209371
0	0.209752
0	0.210515
0	0.217547
0	0.217928
0	0.21831
0	0.220217
0	0.220598
0	0.22098
0	0.221361
0	0.224877
0	0.22564
0	0.226403
0	0.23695
0	0.237331
0	0.237713
0	0.238857
0	0.23962
0	0.240001
0	0.240383
0	0.240764
0	0.241146
0	0.241909
0	0.244197
0	0.24496
0	0.245342
0	0.245723
0	0.246486
0	0.248393
0	0.248775
0	0.249156
0	0.249538
0	0.249919
0	0.250301
0	0.251445
0	0.261992
0	0.262373
0	0.263136
0	0.263518
0	0.263899
0	0.264281
0	0.265044
0	0.265425
0	0.283003
0	0.283385
0	0.283766
0	0.284148
0	0.284529
0	0.285292
0	0.285674
0	0.286055
0	0.286437
0	0.286818
0	0.288344
0	0.289488
0	0.290251
0	0.290632
0	0.291395
0	0.29254
0	0.292921
0	0.293303
0	0.294066
0	0.294447
0	0.294828
0	0.29521
0	0.295973
0	0.296736
0	0.297117
0	0.297499
0	0.29788
0	0.298643
0	0.299024
0	0.299406
0	0.302922
0	0.309953
0	0.312242
0	0.315757
0	0.316139
0	0.31652
0	0.386834
0	0.387215
0	0.387597
0	0.387978
0	0.389885
0	0.390267
0	0.391411
0	0.392174
0	0.413268
0	0.41365
0	0.414031
0	0.414413
0	0.414794
0	0.415175
0	0.415557
0	0.422588
0	0.42297
0	0.423351
0	0.423733
0	0.424114
0	0.424495
0	0.425258
0	0.42564
0	0.426021
0	0.426403
0	0.440465
0	0.443136
0	0.443899
0	0.44428
0	0.444661
0	0.445043
0	0.445806
0	0.446187
0	0.448095
0	0.450765
0	0.451146
0	0.45229
0	0.4769
0	0.477663
0	0.478045
0	0.50617
0	0.509222
0	0.509603
0	0.509985
0	0.510366
0	0.510748
0	0.511892
0	0.512274
0	0.512655
0	0.513036
0	0.513418
0	0.513799
0	0.514181
0	0.515325
0	0.517232
0	0.517995
0	0.519903
0	0.520666
0	0.521047
0	0.521428
0	0.52181
0	0.525326
0	0.526088
0	0.52647
0	0.526851
0	0.537398
0	0.53778
0	0.548327
0	0.590515
0	0.591278
0	0.592804
0	0.593185
0	0.593567
0	0.593948
0	0.59433
0	0.595092
0	0.595474
0	0.595855
0	0.596237
0	0.596618
0	0.600134
0	0.600515
0	0.60166
0	0.603567
0	0.603948
0	0.605474
0	0.616021
0	0.616403
0	0.617547
0	0.617929
0	0.61831
0	0.628857
0	0.629239
0	0.62962
0	0.630001
0	0.630383
0	0.631527
0	0.63229
0	0.633053
0	0.634197
0	0.634579
0	0.63496
0	0.635342
0	0.635723
0	0.636105
0	0.636486
0	0.636868
0	0.63763
0	0.638012
0	0.640682
0	0.641826
0	0.642589
0	0.645259
0	0.646022
0	0.674148
0	0.674529
0	0.678045
0	0.685076
0	0.685458
0	0.685839
0	0.686221
0	0.689273
0	0.689654
0	0.690036
0	0.690417
0	0.69118
0	0.692324
0	0.699356
0	0.699737
0	0.700118
0	0.7005
0	0.700881
0	0.701263
0	0.702026
0	0.702407
0	0.702789
0	0.70317
0	0.703552
0	0.70584
0	0.706603
0	0.708129
0	0.70851
0	0.708892
0	0.710036
0	0.710418
0	0.717449
0	0.718212
0	0.721728
0	0.722109
0	0.722491
0	0.722872
0	0.725161
0	0.725542
0	0.726305
0	0.728212
0	0.728975
0	0.750069
0	0.750451
0	0.751595
0	0.752358
0	0.753121
0	0.753502
0	0.753884
0	0.754265
0	0.757699
0	0.75808
0	0.758462
0	0.761977
0	0.76274
0	0.763122
0	0.763503
0	0.764647
0	0.765029
0	0.76541
0	0.765792
0	0.766555
0	0.767699
0	0.77473
0	0.775112
0	0.776638
0	0.777019
0	0.777782
0	0.778545
0	0.779308
0	0.779689
0	0.780834
0	0.782359
0	0.782741
0	0.783504
0	0.783885
0	0.78503
0	0.792061
0	0.79435
0	0.795113
0	0.796638
0	0.797401
0	0.799308
0	0.800071
0	0.800453
0	0.800834
0	0.801216
0	0.801979
0	0.80236
0	0.812907
0	0.814051
0	0.81634
0	0.816722
0	0.818629
0	0.819392
0	0.819773
0	0.820155
0	0.820536
0	0.820918
0	0.82168
0	0.822062
0	0.822443
0	0.822825
0	0.824732
0	0.825114
0	0.828629
0	0.829392
0	0.829774
0	0.830536
0	0.832444
0	0.835114
0	0.835877
0	0.838929
0	0.839692
0	0.840455
0	0.840836
0	0.841599
0	0.84198
0	0.842362
50.7	0.843506
0	0.000762903
0	0.00114435
0	0.00152581
0	0.00190726
0	0.00228871
0	0.00267016
0	0.00305161
0	0.00343306
0	0.00381451
0	0.00419596
0	0.00457742
0	0.00495887
0	0.00534032
0	0.00572177
0	0.00610322
0	0.00648467
0	0.00724757
0	0.00762903
0	0.00801048
0	0.00839193
0	0.00877338
0	0.00915483
0	0.00953628
0	0.00991773
0	0.0102992
0	0.0106806
0	0.0114435
0	0.011825
0	0.0122064
0	0.0125879
0	0.0129693
0	0.0133508
0	0.0137322
0	0.0144951
0	0.0148766
0	0.0152581
0	0.0156395
0	0.0164024
0	0.0167839
0	0.0171653
0	0.0175468
0	0.0179282
0	0.0183097
0	0.0186911
0	0.0190726
0	0.019454
0	0.0198355
0	0.0202169
0	0.0205984
0	0.0209798
0	0.0213613
0	0.0217427
0	0.0221242
0	0.0228871
0	0.0232685
0	0.02365
0	0.0247943
0	0.0251758
0	0.0255572
0	0.0263201
0	0.0403829
0	0.0407643
0	0.0411458
0	0.0763026
0	0.076684
0	0.0774469
0	0.0778284
0	0.0782098
0	0.0817255
0	0.0821069
0	0.0828698
0	0.0832513
0	0.0836328
0	0.0840142
0	0.0843957
0	0.0851586
0	0.08554
0	0.0859215
0	0.0870658
0	0.10816
0	0.108541
0	0.109304
0	0.109686
0	0.111593
0	0.112356
0	0.114645
0	0.121676
0	0.122057
0	0.122439
0	0.12282
0	0.123202
0	0.123583
0	0.123965
0	0.124728
0	0.125109
0	0.12549
0	0.125872
0	0.126253
0	0.127016
0	0.127398
0	0.128161
0	0.156286
0	0.156667
0	0.157049
0	0.15743
0	0.159338
0	0.161245
0	0.161626
0	0.162008
0	0.162389
0	0.162771
0	0.163152
0	0.163534
0	0.163915
0	0.164297
0	0.165822
0	0.183401
0	0.184927
0	0.185308
0	0.185689
0	0.186452
0	0.186834
0	0.187215
0	0.190731
0	0.191112
0	0.191494
0	0.198525
0	0.198907
0	0.199288
0	0.200051
0	0.200432
0	0.200814
0	0.201195
0	0.201577
0	0.203865
0	0.210897
0	0.211278
0	0.21166
0	0.212041
0	0.212423
0	0.212804
0	0.213186
0	0.223733
0	0.230764
0	0.231145
0	0.231908
0	0.234578
0	0.23496
0	0.235341
0	0.235723
0	0.236104
0	0.236486
0	0.236867
0	0.243899
0	0.244661
0	0.245043
0	0.245424
0	0.24894
0	0.250084
0	0.250847
0	0.251229
0	0.25161
0	0.251992
0	0.252373
0	0.252755
0	0.25627
0	0.358225
0	0.358606
0	0.358988
0	0.360514
0	0.388639
0	0.389783
[truncated: 2,543 more rows]
